# Supplementary material for: Advances in genome sequencing and artificially induced mutation provides new avenues for cotton breeding
Source: Front Plant Sci. 2024 Jul 2;15:1400201. doi: 10.3389/fpls.2024.1400201 (PMC11250495; doi:10.3389/fpls.2024.1400201)
Supplement: Supplementary Table 1 — EMS mutants in cotton. [file Table_1.xlsx]

## Sheet: Table1
Table.1
Species	Germplasm variety	EMS concentration	Number of Mutants	Mutation efficiency	Main content	Reference
G. arboreum L.	Shixiya 1	0.006	5,559(M1)	0.4837	Plant type、Leaf 、Floral organ、Drought sensitivity, etc.	（Kong, et al.2017）
G. barbadense L.	ISR	0.02	More than 5,000(M1)	0.5229	Plant architecture、 Leaf、Flower、Boll & Fiber	（Abid, et al.2020）
G. hirsutum L.	223	0.01	44(M1)	0.44	Different shapes of leaves & Plant structure	（Ye, et al.2015）
	9023n4t	0.0245	5,000(M1)	Unknow	Fiber length	（Bechere, et al.2014）
	MCU 5	0.05	Unknow	Unknow	Disease resistance	（Muthusamy, et al.2005；Muthusamy, et al.2014）
	MCU 5	0.03	19(M7)	Unknow	Plant height、Number of bolls、 Yield & Fiber	（Muthusamy, et al.2011）
	MCU 5	0.05	Unknow	Unknow	Disease resistance	（Muthusamy, et al.2005；Muthusamy, et al.2014）
	MD 15	0.032	~2,000(M1)	0.4	Fiber quality	（Bechere, et al.2013）
	NongDa156	0.015	1,455(M1)	Unknow	Fiber length & Different fiber quality	（Mu, et al.2008）
	PaymasterHS200	0.03	115(M3&M4)	Unknow	Different fiber quality & lint yield	（Herring, et al.2004）
	PB-899&PB-900	0.003	50,000(M1)	0.5	Plant architecture、Boll 、Leaf 、Anther & CLCuD tolerance	（Aslam, et al.2016）
	TAM 94L-25	0.03	1,300(M3)	0.5	Yield & Fiber traits	（Brown, et al.2013；Brown, et al.2015
	TAM 94L-25	0.03	3164(M5)	Unknow	Trichome & Fiber traits	（Patel, et al.2013；Patel, et al.2015）
	Acala 1517-99
	TM-1	0.015	~12,000(M1)	0.45	Leaf、Flower、Fruit、Fiber & Plant architecture	（Lian, et al.2020）
	Luyanmian21			0.35
