# Supplementary material for: Advances in genome sequencing and artificially induced mutation provides new avenues for cotton breeding
Source: Front Plant Sci. 2024 Jul 2;15:1400201. doi: 10.3389/fpls.2024.1400201 (PMC11250495; doi:10.3389/fpls.2024.1400201)
Supplement: Supplementary Table 2 — Plant mutant sequencing methods. [file Table_2.xlsx]

## Sheet: Table2
Table.2
Name of method	Whole name	Library Construction Requirements	Special application	Species	Identified gene(s)	Reference
BSA	Bulk-Segregant Analysis	The phenotype of the target gene is selected from a certain number of plants to form two "gene pools" of two relative traits	Widely applicable	Lactuca sativa L.	Disease-resistance genes	（Michlmore, et al.1991）
Exome-Sequencing	Exome-Sequencing	Mutant population material	Genome-wide mutant gene identification	Triticum aestivum L. Zea mays L.	ent-kaurene synthase	（Krasileva, et al.2017;Lu, et al.2018）
GradedPool-Seq	GradedPool-Sequencing	In addition to selecting extreme individuals, individuals with intermediate phenotypes are also added to form 1-2 mixed pools, which will eventually form "high value group", "median value group", and "low value group"	Fine mapping	Oryza sativa L.	GW3p6	（Wang, et al.2019）
M2-seq	M2 generation-Sequencing	Based on M2 generation only	Don't know the wild-type mutation information of the mutant plant	Glycine max L.	Glyma.08G193200 （candidate）	（Zhou, et al.2021）
MBS	Mapping-By-Sequencing	F2 population, mixed F2 plants of the same phenotype	6-12 months	Lycopersicon esculentum	PSY1	（Garcia, et al.2016）
MMAPPR	Mutation Mapping Analysis Pipeline for Pooled RNA-seq	"RNA pool" of extreme individuals in mutants	Species with larger genomes	Brachydanio rerio var	ctr9 & cds2	（Hill, et al.2013）
MutMap	Mutation Mapping	The progeny of the mutant phenotype form a mutant pool	Widely applicable	Oryza sativa L.	OsCAO1	（Abe, et al.2012）
MutMap+	Mutation Mapping+	Self-bred M3 or M4 choose extreme individuals to build mixed pools	Stealth mutant individuals cannot develop normally and die in the seedling stage	Oryza sativa L.	OsNAP6	（Fekih, et al.2013）
Mutmap-gap	Mutation Mapping-gap	Need wild-type reference genome of the species	Gene mutation at the reference gene deletion site	Oryza sativa L.	Pii	（Takagi, et al.2013a）
QTG-Seq	Quantitative Trait Genes-Sequencing	Preliminary mapping is carried out through the genetic map of the F2 generation to obtain all the QTL information for a certain trait, and then select the target QTL heterozygous from BC1F1, and homozygous individuals with other background QTLs, selfed one generation to obtain BC2F1, and then select extreme traits from the large-scale BC2F1 Individual composition mixed pool	Fine mapping of regulatory genes for quantitative traits or qualitative traits	Zea mays L.	Zm00001d020874	（Zhang, et al.2019）
QTL-Seq	Quantitative Trait Locus-Sequencing	QTL-seq needs to study the parent of the trait as the reference sequence, and align the reads of mixed pool sequencing to the reference sequence	Plant quantitative traits	Oryza sativa L.	QTL region	（Takagi, et al.2013b）
