# Supplementary material for: Advances in genome sequencing and artificially induced mutation provides new avenues for cotton breeding
Source: Front Plant Sci. 2024 Jul 2;15:1400201. doi: 10.3389/fpls.2024.1400201 (PMC11250495; doi:10.3389/fpls.2024.1400201)
Supplement: Supplementary Table 3 — Functional genes identified by mutants in cotton. [file Table_3.xlsx]

## Sheet: Table3
Table.3
Mutant Type	Gene Name	Reference
Virescent mutation	ABCI1	（Gao, et al.2021）
Virescent mutation	GhCHLI	（Zhu, et al.2017）
Virescent mutation	v1	（Mao, et al.2017）
Plant architecture	GbAF&cl1b	（Si, et al.2018）
Short fiber phenotype	Ghir_A12G008870	（Fang, et al.2020）
Short fiber phenotype	Ghir_D04G019490（Candidate Gene）	（Naoumkina, et al.2021）
Short fiber phenotype	2700、477 & 3260（Candidate Gene）	（Naoumkina, et al.2017）
Impaired vegetative growth and short lint fibers	GhACT1、GhKCH1、E3 ubiquitin-protein、serine/threonine-protein kinase、GRAS transcription factors（Candidate Genes）	（Ding, et al.2014）
Ligon lintless-1 (Li1) mutant	GhACT17D	（Cao, et al.2021）
The recessive immature fiber	Gh_A03G0489	（Thyssen, et al.2016）
Short fiber Ligon-lintles-1 (Li 1 ) and -2 (Li 2 )	miR167、 N1、N4&N7（Candidate microRNA）	（Naoumkina, et al.2016）
